# Supplementary material for: Transcriptome Dynamics and Cell Dialogs Between Oocytes and Granulosa Cells in Mouse Follicle Development
Source: Genomics Proteomics Bioinformatics. 2023 Dec 6;22(2):qzad001. doi: 10.1093/gpbjnl/qzad001 (PMC11423849; doi:10.1093/gpbjnl/qzad001)
Supplement: qzad001_Supplementary_Data [file qzad001_supplementary_data.zip]

Archive with 11 entries (11 files):
- FIGS5.jpg
- FIGS6.jpg
- FIGS7.jpg
- FIGS8.jpg
- FIGS9.jpg
- Supplementary material captions.docx
- Table S1-done.xlsx
- FIGS1.jpg
- FIGS2.jpg
- FIGS3.jpg
- FIGS4.jpg
