# Supplementary material for: Transcriptome Dynamics and Cell Dialogs Between Oocytes and Granulosa Cells in Mouse Follicle Development
Source: Genomics Proteomics Bioinformatics. 2023 Dec 6;22(2):qzad001. doi: 10.1093/gpbjnl/qzad001 (PMC11423849; doi:10.1093/gpbjnl/qzad001)
Supplement: qzad001_Supplementary_Data [file qzad001_supplementary_data.zip › Table S1-done.xlsx]

## Sheet: DNAme-imprinted genes
Table S1A Maternally DNA methylation-imprinted genes
Gene name
U2af1
Mkrn1
Inpp5f
Snrpn
Snx14
Impact
Peg3
Zdbf2
Plagl1
Mcts2
Snurf
Gab1
Zrsr1
Sfmbt2
Ddc
Slc38a4
Ndn
Igf2
Dlk1
Xist
Mkrn3
Ftx
Peg10
Peg13
Sgce
Mir298
Nnat
Mir296
Nespas
Nap1l5
Magel2
Peg12
Snord116
Igf2os
Ins2
Kcnq1ot1
Nctc1
Mir184
Rasgrf1
Hymai
Dio3
Rtl1
Airn
Jpx
Magi2
Mest
Gpr1
Usp29

## Sheet: H3K27me3-imprinted genes
Table S1B Maternally H3K27me-imprinted genes
Gene name
Bbx
Slc38a1
Adamts2
Mbnl2
BC049762
Gab1
Sall3
Rftn1
Prox1
Sh3gl3
Slc38a2
E2f3
Rbms1
Epas1
Bmp7
Etv6
Enc1
Gas7
Inhbb
Tle3
Edn3
Smoc1
Sfmbt2
Slc38a4
Klhdc7a
Runx1
Cdh26
Cd44
Clic6
Gramd1b
Hunk
Fam198b
Flt1
Gadl1
Syt13
Rbp2
1700084F23Rik
Otx2
Epgn
Otog
1700006F04Rik
1700017J07Rik
1700121N20Rik
Foxl1
Slc6a1
9630028H03Rik
4930465M20Rik
Dnase2b
1700025C18Rik
Mir6239
1700125H03Rik
4931430N09Rik
2300005B03Rik
Otx2os1
Myoz2
Gm5086
4930404H11Rik
Mir6241
1700110K17Rik
1700067G17Rik
1700095B10Rik
Myb
Igsf21
Ajap1
G730013B05Rik
Six3os1
Prdm11
Sox21
Chst1
Lpar3
Tshz2
Matn1
Lrig3
